# Supplementary material for: Safety of Repeated Administration of Xenogeneic Human Apoptotic State (Allocetra-OTS) in Sprague Dawley Rats
Source: Pharmaceutics. 2024 Mar 20;16(3):426. doi: 10.3390/pharmaceutics16030426 (PMC10975356; doi:10.3390/pharmaceutics16030426)
Supplement: Supplementary file 1 [file pharmaceutics-16-00426-s001.zip]

Archive with 1 entries (1 files):
- pharmaceutics-2915323-supplementary.pdf
